# Supplementary material for: Phase-Separated Structure of NBR/PVC Blends with Different Acrylonitrile Contents Investigated Using STEM–EDS Mapping Analysis
Source: Polymers (Basel). 2023 Aug 9;15(16):3343. doi: 10.3390/polym15163343 (PMC10459754; doi:10.3390/polym15163343)
Supplement: Supplementary file 1 [file polymers-15-03343-s001.zip]

Archive with 1 entries (1 files):
- polymers-2542592-supplementary.pdf
